# Supplementary material for: Pathological conformations of disease mutant Ryanodine Receptors revealed by cryo-EM
Source: Nat Commun. 2021 Feb 5;12:807. doi: 10.1038/s41467-021-21141-3 (PMC7864917; doi:10.1038/s41467-021-21141-3)
Supplement: Supplementary file 10 — Source Data [file 41467_2021_21141_MOESM10_ESM.xlsx]

## Sheet: Figure1b
Free [Ca2+]	Wiltype pig RyR1 open probabilities						R615C pig RyR1 open probabilities
4e-08	0.00245	0.00235	0.00033	0.00097	0.00014		0.01514	0.02466	0.039	0.004	0.0057
4e-07							0.02706	0.01796	0.04398	0.04355	0.008034
4e-06	0.06013	0.00367	0.02213	0.04773	0.01582		0.10093	0.15082	0.10376	0.15492	0.16461
1e-05
4e-05	0.08546	0.05287	0.0818	0.10547	0.10448		0.28334	0.35833	0.40686	0.29758	0.35941
0.0002	0.06778	0.07028	0.04018	0.05643	0.06602
0.0005	0.0271	0.02137	0.04469	0.03354	0.03073		0.19018	0.19055	0.25036	0.16986	0.18272
0.001	0.00193	0.0047	0.00483	0.01628	0.00789		0.12429	0.12832	0.07089	0.14258	0.14491
0.004							0.03975	0.04638	0.03828	0.02109	0.02073
0.11	1e-06						1e-06
Log Free [Ca2+]
-7.39794
-6.39794
-5.39794
-5
-4.39794
-3.69897
-3.30103
-3
-2.39794
-0.958607

## Sheet: Figure4a
	(-) CaM						(+) CaM
Wildtype	0.07773	0.0768	0.04298	0.051366	0.08753	0.08174	0.13285	0.15161	0.11422	0.09647	0.12238	0.16519
R615C	0.35929	0.29525	0.32687	0.313534	0.34675	0.36098	0.26846	0.295177	0.314034	0.282395	0.358794	0.320997
